# Supplementary material for: Morphological and anatomical evidence support a new wild cassava: Manihot fallax (Crotonoideae, Euphorbiaceae), from Mato Grosso, Brazil
Source: PhytoKeys. 2017 Dec 19;(91):139–56. doi: 10.3897/phytokeys.91.21465 (PMC5769679; doi:10.3897/phytokeys.91.21465)
Supplement: XML Treatment for Manihot fallax [file phytokeys.91.21465-treatment1.xml]

<!DOCTYPE tp:taxon-treatment
  PUBLIC "-//TaxonX//DTD Taxonomic Treatment Publishing DTD v0 20100105//EN" "tax-treatment-NSO.dtd">
<tp:taxon-treatment xmlns:tp="http://www.plazi.org/taxpub"><tp:treatment-meta><kwd-group><label>Taxon classification</label><kwd><named-content xmlns:xlink="http://www.w3.org/1999/xlink" content-type="kingdom">Plantae</named-content></kwd><kwd><named-content xmlns:xlink="http://www.w3.org/1999/xlink" content-type="order">Malpighiales</named-content></kwd><kwd><named-content xmlns:xlink="http://www.w3.org/1999/xlink" content-type="family">Euphorbiaceae</named-content></kwd></kwd-group><mixed-citation publication-type="journal"><person-group><name><surname>da Silva</surname><given-names>Marcos José</given-names></name><name><surname>Inocencio</surname><given-names>Laís de Souza</given-names></name><name><surname>Sodré</surname><given-names>Rodolfo Carneiro</given-names></name><name><surname>Alonso</surname><given-names>Alexandre Antonio</given-names></name></person-group><article-title>Morphological and anatomical evidence support a new wild cassava: <italic><tp:taxon-name><tp:taxon-name-part taxon-name-part-type="genus" reg="Manihot">Manihot</tp:taxon-name-part> <tp:taxon-name-part taxon-name-part-type="species" reg="fallax">fallax</tp:taxon-name-part></tp:taxon-name></italic> (<tp:taxon-name><tp:taxon-name-part taxon-name-part-type="subfamily">Crotonoideae</tp:taxon-name-part></tp:taxon-name>, <tp:taxon-name><tp:taxon-name-part taxon-name-part-type="family">Euphorbiaceae</tp:taxon-name-part></tp:taxon-name>), from Mato Grosso, Brazil</article-title><source>PhytoKeys</source><day>19</day><month>12</month><year>2017</year><volume>2017</volume><issue>91</issue><fpage>139</fpage><lpage>156</lpage><pub-id pub-id-type="doi">10.3897/phytokeys.91.21465</pub-id></mixed-citation></tp:treatment-meta><tp:nomenclature><tp:taxon-name>
            <tp:taxon-name-part taxon-name-part-type="genus" reg="Manihot">Manihot</tp:taxon-name-part>
            <tp:taxon-name-part taxon-name-part-type="species" reg="fallax">fallax</tp:taxon-name-part>
            <object-id xmlns:xlink="http://www.w3.org/1999/xlink" content-type="ipni" xlink:type="simple">urn:lsid:ipni.org:names:77174267-1</object-id>
          </tp:taxon-name><tp:taxon-authority>M.J. Silva &amp; L.S. Inocencio</tp:taxon-authority><tp:taxon-status xmlns:xlink="http://www.w3.org/1999/xlink" xlink:type="simple">sp. nov.</tp:taxon-status><xref ref-type="fig" rid="F1">Figs 1</xref><xref ref-type="fig" rid="F2">, 2</xref></tp:nomenclature><tp:treatment-sec sec-type="material" id="SECID0EINAC"><title>Type:</title><p>BRAZIL. Mato Grosso: Município de Barra do Garça, BR-158, na altura do km 726, margem esquerda da estrada no sentido Nova Xavantina, campo cerrado em encosta, <named-content xmlns:xlink="http://www.w3.org/1999/xlink" content-type="dwc:verbatimCoordinates" xlink:type="simple"><named-content content-type="geo-json" specific-use="{&#34;type&#34;:&#34;Point&#34;,&#34;coordinates&#34;:[-52.187639,-15.286028]}" id="NCID0ERNAC" xlink:type="simple">15°17'9.7"S, 52°11'15.5"W</named-content></named-content>, 385 m a.s.l., 26 Jan 2014, fl., <italic>L. S. Inocencio, A. O. Souza, L. L. C. Antunes, and C. C. Oliveira 293</italic> (holotype: UFG; isotypes: K, MO, NY).</p></tp:treatment-sec><tp:treatment-sec sec-type="diagnosis" id="SECID0EYNAC"><title>Diagnosis.</title><p>Shrubs slender and virgate, up to 1.9 m tall; leaves light green, entire, unlobed, with secondary veins perpendicular to the midvein. Stipules 1–3 × 0.2–0.3 mm, setaceous, entire, early caducous; racemes 2.5–6 cm long, solitary, subspicate, staminate buds obovoid, stamens with filaments pubescent, pistillate calyx dialisepalous and fruits light green, without wings.</p><fig id="F1" position="float" orientation="portrait"><label>Figure 1.</label><caption><p>
                <italic><tp:taxon-name><tp:taxon-name-part taxon-name-part-type="genus" reg="Manihot">Manihot</tp:taxon-name-part> <tp:taxon-name-part taxon-name-part-type="species" reg="fallax">fallax</tp:taxon-name-part></tp:taxon-name></italic>. <bold>A</bold> Habit <bold>B</bold> Staminate bracts <bold>C</bold> Staminate bracteole <bold>D</bold> Staminate bud <bold>E</bold> Staminate flower <bold>F</bold> Staminate flower with calyx split and open <bold>G</bold> Inner surface of the staminate calyx showing the trichomes <bold>H</bold> Pistillate bracts <bold>I</bold> Pistillate bracteole <bold>J</bold> Pistillate flower <bold>K</bold> Inner surface of the pistillate calyx showing the trichomes <bold>L</bold> Fruit <bold>M</bold> Seed, ventral side <bold>N</bold> Seed, dorsal side. Drawn by Cristiano Gualberto from the holotype.</p></caption><graphic xmlns:xlink="http://www.w3.org/1999/xlink" xlink:href="phytokeys-91-139-g001.jpg" position="float" orientation="portrait" xlink:type="simple" id="oo_175321.jpg"/></fig><fig id="F2" position="float" orientation="portrait"><label>Figure 2.</label><caption><p>
                <italic><tp:taxon-name><tp:taxon-name-part taxon-name-part-type="genus" reg="Manihot">Manihot</tp:taxon-name-part> <tp:taxon-name-part taxon-name-part-type="species" reg="fallax">fallax</tp:taxon-name-part></tp:taxon-name></italic>. <bold>A</bold> Habit <bold>B</bold> Leaves; note the spiral phyllotaxy <bold>C</bold> Inflorescence; note the showy bracts <bold>D</bold> Staminate flower, frontal view <bold>E</bold>. Pistillate flowers in the inflorescence, lateral view; note the free sepals <bold>F</bold> Fruit.</p></caption><graphic xmlns:xlink="http://www.w3.org/1999/xlink" xlink:href="phytokeys-91-139-g002.jpg" position="float" orientation="portrait" xlink:type="simple" id="oo_175322.jpg"/></fig><!--PageBreak--><!--PageBreak--></tp:treatment-sec><tp:treatment-sec sec-type="description" id="SECID0EYAAE"><title>Description.</title><p>Shrubs 1–1.9 m tall, slender and virgate, monoecious, glabrous. Stem solid in cross section, greenish to reddish, glossy and waxy in young parts; latex clear, abundant; roots fibrous. Stipules 1–3 × 0.2–0.3 mm, setaceous, margins entire, early caducous; petiole 0.3–0.7 mm long, angulate, greenish. Leaves alternate spiral, sparsely distributed along the branches, but more concentrated near apex, blades 8–14 × 1–2 cm, lanceolate, narrowly elliptic or linear, entire, unlobed, non-peltate, base obtuse, apex obtuse with a short mucro, firmly membranaceous to chartaceous, glabrous on both surfaces, adaxial surface dark green, abaxial surface glaucous, the latter with a smooth wax pattern, venation camptodromous-brochidodromous, primary and secondary veins impressed on both surfaces, the secondary veins perpendicularly arranged in relation to the midvein, all of them pinkish to yellowish. Racemes 2.5–6 cm long, staminate or bisexual, solitary, terminal or arising from dichotomy of the branches, glabrous, angulate, glaucous to cinereous, waxy. Staminate flowers: buds 5.8–6 × 3.9–4 mm, obovoid, yellowish-green, without purplish pigmentation; bracts 6–6.1 × 3.9–4 mm, widely elliptic, foliaceous, apex acuminate, persistent; bracteoles situated along the lower third up to half of the pedicel, 4–4.1 × 0.4–0.5 mm, lanceolate, foliaceous, persistent, subopposite; pedicels 0.5–0.7 mm long, cylindrical, glabrous, light green; calyx 13.2–14 × 5.9–6 mm, campanulate, yellowish, without purplish pigmentation, shortly tomentose internally, lobes widely triangular, ovate to oblong, apex obtuse, base truncate; stamens 10, in two whorls of five, filaments pubescent near apex, the longer 12.5–12.6 mm long, the shorter 8.4–8.5 mm long, both thickened; anthers 5–7 mm long, oblong, dorsifixed, bright yellow; disc 10-lobed, intrastaminal, dark yellow. Pistillate flowers: buds 6–9 × 4–6 mm, ovoid, green-yellowish, without purplish pigmentation; bracts 6.4–7 × 2.9–3 mm long, widely ovate, margin entire, glabrous; bracteoles 3.7–3.8 × 0.8–0.9 mm, lanceolate, foliaceous, persistent, margin entire, apex acuminate, opposite along the lower third of the pedicel, glabrous; pedicels 4–6 mm long, cylindrical-clavate, glabrous, green; sepals 10–12 × 5–7 mm, lanceolate, apex acute, shortly tomentose externally, yellowish, without purplish pigmentation; ovary 4–6 × 3–4 mm, globose to ovoid, glabrous, green, disc patelliform, lobed, yellow; styles 3, shortly united at the base, stigmatic surface 2–3 mm long, densely papillose. Capsules 0.9–1.5 × 0.8–1.2 cm, oblong, light green, smooth, glabrous, without wings, dehiscence septicidal and loculicidal; columella (carpophore) persistent, 0.9 × 2–2.2 mm (width at narrowest point in middle), narrowly alate. Seeds 0.7–1 × 0.39–0.4 cm, oblong-ellipsoid, dark grey, with black spots; caruncle triangular, prominent, apex bilobed, cream to yellowish.</p></tp:treatment-sec><tp:treatment-sec sec-type="distribution" id="SECID0E4AAE"><title>Distribution and ecology.</title><p>
            <italic><tp:taxon-name><tp:taxon-name-part taxon-name-part-type="genus" reg="Manihot">Manihot</tp:taxon-name-part> <tp:taxon-name-part taxon-name-part-type="species" reg="fallax">fallax</tp:taxon-name-part></tp:taxon-name></italic> appears endemic to the state of Mato Grosso (Fig. <xref ref-type="fig" rid="F3">3</xref>), where it grows in Cerrado <italic>sensu stricto</italic> on flat or slope areas and also in grasslands, on clayey and sandy soils, between 385 m and 642 m elevation.</p><fig id="F3" position="float" orientation="portrait"><label>Figure 3.</label><caption><p>Distribution map of <italic><tp:taxon-name><tp:taxon-name-part taxon-name-part-type="genus" reg="Manihot">Manihot</tp:taxon-name-part> <tp:taxon-name-part taxon-name-part-type="species" reg="fallax">fallax</tp:taxon-name-part></tp:taxon-name></italic> sp. nov and <italic><tp:taxon-name><tp:taxon-name-part taxon-name-part-type="genus" reg="Manihot">M.</tp:taxon-name-part> <tp:taxon-name-part taxon-name-part-type="species" reg="attenuata">attenuata</tp:taxon-name-part></tp:taxon-name></italic>.</p></caption><graphic xmlns:xlink="http://www.w3.org/1999/xlink" xlink:href="phytokeys-91-139-g003.jpg" position="float" orientation="portrait" xlink:type="simple" id="oo_175323.jpg"/></fig></tp:treatment-sec><tp:treatment-sec sec-type="phenology" id="SECID0EXCAE"><title>Phenology.</title><p>The species has been collected with flowers and fruits from October to March.</p></tp:treatment-sec><tp:treatment-sec sec-type="etymology" id="SECID0E3CAE"><title>Etymology.</title><p>The specific Latin epithet “fallax” refers to deceptive and was chosen due to the false similarity of the new species to <italic><tp:taxon-name><tp:taxon-name-part taxon-name-part-type="genus" reg="Manihot">M.</tp:taxon-name-part> <tp:taxon-name-part taxon-name-part-type="species" reg="attenuata">attenuata</tp:taxon-name-part></tp:taxon-name></italic> and <italic><tp:taxon-name><tp:taxon-name-part taxon-name-part-type="genus" reg="Manihot">M.</tp:taxon-name-part> <tp:taxon-name-part taxon-name-part-type="species" reg="weddelliana">weddelliana</tp:taxon-name-part></tp:taxon-name></italic>.</p></tp:treatment-sec><tp:treatment-sec sec-type="conservation status" id="SECID0EBEAE"><title>Conservation status.</title><p>According to the <xref ref-type="bibr" rid="B13">IUCN (2014)</xref>, <italic><tp:taxon-name><tp:taxon-name-part taxon-name-part-type="genus" reg="Manihot">M.</tp:taxon-name-part> <tp:taxon-name-part taxon-name-part-type="species" reg="fallax">fallax</tp:taxon-name-part></tp:taxon-name></italic> can be considered preliminarily as an endangered species (<abbrev xmlns:xlink="http://www.w3.org/1999/xlink" xlink:title="endangered" id="ABBRID0EWEAE" xlink:type="simple">EN</abbrev>-B2a), because it grows in disturbed areas subject to fires and human pressure and has an extent of occurrence of 175 km<sup>2</sup>.</p></tp:treatment-sec><tp:treatment-sec sec-type="material" id="SECID0E3EAE"><title>Specimens Examined.</title><p>
            <bold>Brazil. Mato Grosso</bold>. Barra do Garças, Serra Azul, trilha as usina, próximo a sede da Moçonaria, 17 Mar 1990, fl., fr., <italic>L. Santos s.n.</italic> (UFMT/ICLMA 00856); próxima da cidade, nas imediações da antena do Cristo, 09 Mar 1991, fl., fr., <italic>L. Santos s.n.</italic> (UFMT/ICLMA 00866); Serra do Taquaral, Cerrado, 23 Nov 1997, fl., fr., <italic>L. C. Bernacci &amp; G. Arborcz 2525</italic> (UFMT, IAC); cerrado do Marcello, <named-content xmlns:xlink="http://www.w3.org/1999/xlink" content-type="dwc:verbatimCoordinates" xlink:type="simple"><named-content content-type="geo-json" specific-use="{&#34;type&#34;:&#34;Point&#34;,&#34;coordinates&#34;:[-52.265194,-15.847472]}" id="NCID0ENFAE" xlink:type="simple">15°50'50.9"S, 52°15'54.7"W</named-content></named-content>, 14 Nov 2005, fl., fr., <italic>I. Faria &amp; M. L. Mayer 339</italic> (UFMT/ICLMA); gruta do pezinho, <named-content xmlns:xlink="http://www.w3.org/1999/xlink" content-type="dwc:verbatimCoordinates" xlink:type="simple"><named-content content-type="geo-json" specific-use="{&#34;type&#34;:&#34;Point&#34;,&#34;coordinates&#34;:[-52.280556,-15.841556]}" id="NCID0EXFAE" xlink:type="simple">15°50'29.6"S, 52°16'50"W</named-content></named-content>, 28 Dec 2005, fl., <italic>I. Faria, M. L. Mayer &amp; Moisés 517</italic> (UFMT/ICLMA); Parque Estadual da Serra Azul, <named-content xmlns:xlink="http://www.w3.org/1999/xlink" content-type="dwc:verbatimCoordinates" xlink:type="simple"><named-content content-type="geo-json" specific-use="{&#34;type&#34;:&#34;Point&#34;,&#34;coordinates&#34;:[-52.266667,-15.850000]}" id="NCID0EBGAE" xlink:type="simple">15°51'S, 52°16'W</named-content></named-content>, 21 Oct 2005, fl., <italic>M. Sanchez 2216</italic> (UFMT/ICLMA); <italic>ib.</italic>, 21 Feb 2006, fl., fr., <italic>I. Faria</italic>, <italic>M. L. Mayer &amp; M. S. M. Ramos</italic> 787 (UFMT/ICLMA); <italic>ib.</italic>, <named-content xmlns:xlink="http://www.w3.org/1999/xlink" content-type="dwc:verbatimCoordinates" xlink:type="simple"><named-content content-type="geo-json" specific-use="{&#34;type&#34;:&#34;Point&#34;,&#34;coordinates&#34;:[-52.266667,-15.866667]}" id="NCID0ETGAE" xlink:type="simple">15°52'S, 52°16'W</named-content></named-content>, 04 Oct 2006, fl., <italic>R. Freitas &amp; M. L. Mayer 145</italic> (UFMT/ICLMA); <italic>ib.</italic>, 13 Feb 2007, fl., <italic>R. Freitas &amp; M. L. Mayer 404</italic> (UFMT/ICLMA); <italic>ib.</italic>, 1 Mar 2007, fl., fr., <italic>R. Freitas &amp; M. L. Mayer 445</italic> (UFMT/ICLMA); BR 158 na altura do km 726, margem esquerda, sentido Nova Xavantina, adjacências da Serra do Roncador, <named-content xmlns:xlink="http://www.w3.org/1999/xlink" content-type="dwc:verbatimCoordinates" xlink:type="simple"><named-content content-type="geo-json" specific-use="{&#34;type&#34;:&#34;Point&#34;,&#34;coordinates&#34;:[-52.194083,-15.289389]}" id="NCID0EFHAE" xlink:type="simple">15°17'21.8"S, 52°11'38.7"W</named-content></named-content>, 389 m a.s.l., 28 Jan 2014, <italic>L. S. Inocencio, A. O. Souza &amp; G. H. Silva 68, 69, 70</italic>, <italic>71</italic>, <italic>72</italic> and <italic>73</italic> (UFG); <italic>ib.</italic>, <named-content xmlns:xlink="http://www.w3.org/1999/xlink" content-type="dwc:verbatimCoordinates" xlink:type="simple"><named-content content-type="geo-json" specific-use="{&#34;type&#34;:&#34;Point&#34;,&#34;coordinates&#34;:[-52.187639,-15.286028]}" id="NCID0EXHAE" xlink:type="simple">15°17'9.7"S, 52°11'15.5"W</named-content></named-content>, 385 m a.s.l., 26 Jan 2015, fl. fr., <italic>L. S. Inocencio, A. O. Souza, L. L. C. Antunes &amp; C. C. Oliveira, 290, 291, 292</italic> and <italic>294</italic> (UFG); BR 158, na altura do km 726, margem esquerda, sentido Nova Xavantina, <named-content xmlns:xlink="http://www.w3.org/1999/xlink" content-type="dwc:verbatimCoordinates" xlink:type="simple"><named-content content-type="geo-json" specific-use="{&#34;type&#34;:&#34;Point&#34;,&#34;coordinates&#34;:[-52.189528,-15.286056]}" id="NCID0EDIAE" xlink:type="simple">15°17'9.8"S, 52°11'22.3"W</named-content></named-content>, 422 m a.s.l., 1 Feb 2015, fl. fr., <italic>L. S. Inocencio, A. O. Souza, L. L. C. Antunes &amp; C. C. Oliveira 363, 364, 365, 366, 367, 368, 369, 370, 371, 372, 373, 374, 375, 376, 377, 378, 379, 380, 381, 382, 383, 384, 385, 386, 387</italic> and <italic>388</italic> (UFG); Serra do Roncador, ca. 60 km a norte da cidade pela BR-158 e 5 km a esquerda desta rodovia em direção a Xavantina a partir do povoado <!--PageBreak-->Vale dos Sonhos, <named-content xmlns:xlink="http://www.w3.org/1999/xlink" content-type="dwc:verbatimCoordinates" xlink:type="simple"><named-content content-type="geo-json" specific-use="{&#34;type&#34;:&#34;Point&#34;,&#34;coordinates&#34;:[-52.231667,-15.348333]}" id="NCID0ERIAE" xlink:type="simple">52°13'54"S, 15°20'54"W</named-content></named-content>, 642 m a.s.l., 24 Mar 2016, <italic>R. C. Sodré, T. P. Mendes &amp; J. A. Oliveira 2174</italic> (UFG).</p></tp:treatment-sec><tp:treatment-sec sec-type="discussion" id="SECID0EYIAE"><title>Discussion.</title><p>
            <italic><tp:taxon-name><tp:taxon-name-part taxon-name-part-type="genus" reg="Manihot">Manihot</tp:taxon-name-part> <tp:taxon-name-part taxon-name-part-type="species" reg="fallax">fallax</tp:taxon-name-part></tp:taxon-name></italic> stands out from the other species of the genus with entire and unlobed leaves (<xref ref-type="bibr" rid="B26">Silva 2015</xref>) by its shrubby, slender, virgate habit up to 1.9 m tall, leaves ascendant and in a spiral arrangement along the branches. It morphologically resembles <italic><tp:taxon-name><tp:taxon-name-part taxon-name-part-type="genus" reg="Manihot">M.</tp:taxon-name-part> <tp:taxon-name-part taxon-name-part-type="species" reg="weddelliana">weddelliana</tp:taxon-name-part></tp:taxon-name></italic> and <italic><tp:taxon-name><tp:taxon-name-part taxon-name-part-type="genus" reg="Manihot">M.</tp:taxon-name-part> <tp:taxon-name-part taxon-name-part-type="species" reg="attenuata">attenuata</tp:taxon-name-part></tp:taxon-name></italic>, especially the latter, in the aspect of the leaves, racemes conspicuously pedunculate, bracts of flowers of both sexes showy and foliaceous and calyx internally shortly tomentose. However, <italic><tp:taxon-name><tp:taxon-name-part taxon-name-part-type="genus" reg="Manihot">M.</tp:taxon-name-part> <tp:taxon-name-part taxon-name-part-type="species" reg="fallax">fallax</tp:taxon-name-part></tp:taxon-name></italic> differs from <italic><tp:taxon-name><tp:taxon-name-part taxon-name-part-type="genus" reg="Manihot">M.</tp:taxon-name-part> <tp:taxon-name-part taxon-name-part-type="species" reg="weddelliana">weddelliana</tp:taxon-name-part></tp:taxon-name></italic> in its shrubby, slender and virgate habit (vs. subshrub up to 0.5 cm tall in <italic><tp:taxon-name><tp:taxon-name-part taxon-name-part-type="genus" reg="Manihot">M.</tp:taxon-name-part> <tp:taxon-name-part taxon-name-part-type="species" reg="weddelliana">weddelliana</tp:taxon-name-part></tp:taxon-name></italic>), leaves without repand margins (vs. leaves with repand margins) and bracts of both staminate and pistillate flowers ovate, with margins entire and apex acute or obtuse (vs. widely elliptic, with margins very serrated and apex conspicuously acuminate). The combination of the characters listed in table below serve to differentiate <italic><tp:taxon-name><tp:taxon-name-part taxon-name-part-type="genus" reg="Manihot">M.</tp:taxon-name-part> <tp:taxon-name-part taxon-name-part-type="species" reg="attenuata">attenuata</tp:taxon-name-part></tp:taxon-name></italic> from <italic><tp:taxon-name><tp:taxon-name-part taxon-name-part-type="genus" reg="Manihot">M.</tp:taxon-name-part> <tp:taxon-name-part taxon-name-part-type="species" reg="fallax">fallax</tp:taxon-name-part></tp:taxon-name></italic>.</p><p>Regarding leaf anatomical features, <italic><tp:taxon-name><tp:taxon-name-part taxon-name-part-type="genus" reg="Manihot">M.</tp:taxon-name-part> <tp:taxon-name-part taxon-name-part-type="species" reg="fallax">fallax</tp:taxon-name-part></tp:taxon-name></italic> differs from <italic><tp:taxon-name><tp:taxon-name-part taxon-name-part-type="genus" reg="Manihot">M.</tp:taxon-name-part> <tp:taxon-name-part taxon-name-part-type="species" reg="attenuata">attenuata</tp:taxon-name-part></tp:taxon-name></italic> in having the vascular cylinder with arch-shaped collateral vascular bundles surrounded by pericyclic fibres in the midvein (Fig. <xref ref-type="fig" rid="F4">4A</xref>), uniseriate epidermis in the median portion of both surfaces of the leaf blade (Fig. <xref ref-type="fig" rid="F4">4B</xref>), at the edge (Fig. <xref ref-type="fig" rid="F4">4C</xref>) and petiole with collateral vascular bundles discontinuous in the vascular cylinder (Fig. <xref ref-type="fig" rid="F4">4N</xref>). In <italic><tp:taxon-name><tp:taxon-name-part taxon-name-part-type="genus" reg="Manihot">M.</tp:taxon-name-part> <tp:taxon-name-part taxon-name-part-type="species" reg="attenuata">attenuata</tp:taxon-name-part></tp:taxon-name></italic>, the vascular cylinder has collateral vascular bundles in a flattened arc, not surrounded by pericyclic fibres in the midvein (Fig. <xref ref-type="fig" rid="F4">4D</xref>), epidermal cells without papillae in the median portion of the abaxial surface of the leaf blade (Fig. <xref ref-type="fig" rid="F4">4E</xref>), but with druses in the <!--PageBreak--><!--PageBreak-->protoplast (Fig. <xref ref-type="fig" rid="F4">4E, F</xref>), as well as petiole with collateral vascular bundles continuous in the vascular cylinder (Fig. <xref ref-type="fig" rid="F4">4O</xref>).</p><fig id="F4" position="float" orientation="portrait"><label>Figure 4.</label><caption><p>Leaf anatomy of species. <bold>A–J</bold> Cross section of the leaf blade. <italic><tp:taxon-name><tp:taxon-name-part taxon-name-part-type="genus" reg="Manihot">Manihot</tp:taxon-name-part> <tp:taxon-name-part taxon-name-part-type="species" reg="fallax">fallax</tp:taxon-name-part></tp:taxon-name></italic> (<bold>A–C</bold>): <bold>A</bold> Median portion of the midvein <bold>B</bold> Median portion of the leaf blade; abaxial epidermis papilose and stomata indicated by arrow <bold>C</bold> Edge. <italic><tp:taxon-name><tp:taxon-name-part taxon-name-part-type="genus" reg="Manihot">Manihot</tp:taxon-name-part> <tp:taxon-name-part taxon-name-part-type="species" reg="attenuata">attenuata</tp:taxon-name-part></tp:taxon-name></italic> (<bold>D–J</bold>): <bold>D</bold> Median portion of the midvein <bold>E</bold> Median portion of the leaf blade; note stomata (arrow) and epidermal idioblast with druse (arrowhead) <bold>F</bold> Detail of epidermal idioblast with druse (arrowhead) <bold>G</bold> Laticifers in the midvein phloem (arrowheads) <bold>H</bold> Detail of the epidermis and collenchyma in the midvein <bold>I</bold> Vascular bundles with parenchymatical sheath in the median portion of the leaf blade (arrowheads correspond to laticiferous) <bold>J</bold> Vascular bundles in the median portion of the leaf blade (arrowheads correspond to laticifers) <bold>K–M</bold> Dissociated epidermis of both species. <italic><tp:taxon-name><tp:taxon-name-part taxon-name-part-type="genus" reg="Manihot">Manihot</tp:taxon-name-part> <tp:taxon-name-part taxon-name-part-type="species" reg="fallax">fallax</tp:taxon-name-part></tp:taxon-name></italic>. K. Paracytic stomata. <italic><tp:taxon-name><tp:taxon-name-part taxon-name-part-type="genus" reg="Manihot">Manihot</tp:taxon-name-part> <tp:taxon-name-part taxon-name-part-type="species" reg="attenuata">attenuata</tp:taxon-name-part></tp:taxon-name></italic> (<bold>L–M</bold>): <bold>L</bold> Stomata distribution in the abaxial surface of the leaf blade <bold>M</bold> Stomata distribution in the adaxial surface of the leaf blade lateral to midvein <bold>N</bold> and <bold>O</bold> Schematic representation of the petiole in cross section <bold>N</bold> <italic><tp:taxon-name><tp:taxon-name-part taxon-name-part-type="genus" reg="Manihot">Manihot</tp:taxon-name-part> <tp:taxon-name-part taxon-name-part-type="species" reg="fallax">fallax</tp:taxon-name-part></tp:taxon-name></italic> <bold>O</bold> <italic><tp:taxon-name><tp:taxon-name-part taxon-name-part-type="genus" reg="Manihot">Manihot</tp:taxon-name-part> <tp:taxon-name-part taxon-name-part-type="species" reg="attenuata">attenuata</tp:taxon-name-part></tp:taxon-name></italic>. CT: cortex; VC: vascular cylinder; co: collenchyma; ep: epidermis; pp: palisade parenchyma; sp: spongy parenchyma; pa: medullar parenchymatic.</p></caption><graphic xmlns:xlink="http://www.w3.org/1999/xlink" xlink:href="phytokeys-91-139-g004.jpg" position="float" orientation="portrait" xlink:type="simple" id="oo_175324.jpg"/></fig><p>Both <italic><tp:taxon-name><tp:taxon-name-part taxon-name-part-type="genus" reg="Manihot">M.</tp:taxon-name-part> <tp:taxon-name-part taxon-name-part-type="species" reg="fallax">fallax</tp:taxon-name-part></tp:taxon-name></italic> and <italic><tp:taxon-name><tp:taxon-name-part taxon-name-part-type="genus" reg="Manihot">M.</tp:taxon-name-part> <tp:taxon-name-part taxon-name-part-type="species" reg="attenuata">attenuata</tp:taxon-name-part></tp:taxon-name></italic> have midveins with angular collenchyma on both surfaces, ground parenchyma surrounding the vascular cylinder (Fig. <xref ref-type="fig" rid="F4">4A, D, H</xref>), isobilateral mesophyll (Fig. <xref ref-type="fig" rid="F4">4B, E</xref>), edges with annular collenchyma (Fig. <xref ref-type="fig" rid="F4">4C</xref>), parenchymatic sheath surrounding the secondary veins towards the epidermal cells on both surfaces of the leaf blade (Fig. <xref ref-type="fig" rid="F4">4I</xref>) and other veins without sheath (Fig. <xref ref-type="fig" rid="F4">4J</xref>). Laticifers are also found in both species distributed along the phloem cells in the midvein, petiole and median portion of the leaf blade (Fig. <xref ref-type="fig" rid="F4">4G</xref>). Additionally, the petiole has epidermal cells and cortex similar to those of the midvein (Fig. <xref ref-type="fig" rid="F4">4N, O</xref>). The stomata are paracytic in both species (Fig. <xref ref-type="fig" rid="F4">4K</xref>), evenly distributed on the abaxial surface of the leaf blade (Fig. <xref ref-type="fig" rid="F4">4L</xref>) and in a parallel and continuous band on each side of the midrib (Fig. <xref ref-type="fig" rid="F4">4M</xref>). Due to the stomatal pattern, both species have amphistomatic leaves.</p><p>Amongst the anatomical features that differ between <italic><tp:taxon-name><tp:taxon-name-part taxon-name-part-type="genus" reg="Manihot">M.</tp:taxon-name-part> <tp:taxon-name-part taxon-name-part-type="species" reg="fallax">fallax</tp:taxon-name-part></tp:taxon-name></italic> and <italic><tp:taxon-name><tp:taxon-name-part taxon-name-part-type="genus" reg="Manihot">M.</tp:taxon-name-part> <tp:taxon-name-part taxon-name-part-type="species" reg="attenuata">attenuata</tp:taxon-name-part></tp:taxon-name></italic>, the presence the fibres in the vascular cylinder in the midvein, the papillae in the epidermal cells and the arrangement and number of collateral bundles in the petiole have been cited by <xref ref-type="bibr" rid="B2">Allem (1984)</xref>, <xref ref-type="bibr" rid="B8">Cunha Neto et al. (2014)</xref> and <xref ref-type="bibr" rid="B12">Graciano-Ribeiro et al. (2016)</xref> as characters that help differentiate species in <italic><tp:taxon-name><tp:taxon-name-part taxon-name-part-type="genus" reg="Manihot">Manihot</tp:taxon-name-part></tp:taxon-name></italic>.</p></tp:treatment-sec><ref-list><ref id="B13"><mixed-citation xmlns:xlink="http://www.w3.org/1999/xlink" xlink:type="simple">
          <institution xlink:type="simple">IUCN</institution> (<year>2014</year>) Guidelines for using the IUCN red list categories and criteria (Ver. 11). IUCN, Gland, Switzerland and Cambridge. <ext-link xlink:type="simple" ext-link-type="uri" xlink:href="http://www.iucnredlist.org/documents/RedListGuidelines.pdf">http://www.iucnredlist.org/documents/RedListGuidelines.pdf</ext-link></mixed-citation></ref><ref id="B26"><mixed-citation xmlns:xlink="http://www.w3.org/1999/xlink" xlink:type="simple">
          <person-group><name name-style="western"><surname>Silva</surname><given-names>MJ</given-names></name></person-group> (<year>2015</year>) <article-title><italic><tp:taxon-name><tp:taxon-name-part taxon-name-part-type="genus">Manihot</tp:taxon-name-part> <tp:taxon-name-part taxon-name-part-type="species">appanii</tp:taxon-name-part></tp:taxon-name></italic> (<tp:taxon-name><tp:taxon-name-part taxon-name-part-type="family">Euphorbiaceae</tp:taxon-name-part></tp:taxon-name> s. s.), a new species from Brazil, and a key to the species with unlobed or very shortly lobed leaves.</article-title> <source>Systematic Botany</source> <volume>40</volume>: <fpage>168</fpage>–<lpage>173</lpage>. <ext-link xlink:type="simple" ext-link-type="doi" xlink:href="10.1600/036364415X686477">https://doi.org/10.1600/036364415X686477</ext-link></mixed-citation></ref><ref id="B2"><mixed-citation xmlns:xlink="http://www.w3.org/1999/xlink" xlink:type="simple">
          <person-group><name name-style="western"><surname>Allem</surname><given-names>AC</given-names></name></person-group> (<year>1984</year>) A revision of <tp:taxon-name><tp:taxon-name-part taxon-name-part-type="genus">Manihot</tp:taxon-name-part> <tp:taxon-name-part taxon-name-part-type="infraspecific-rank">section</tp:taxon-name-part> <tp:taxon-name-part taxon-name-part-type="section">Quinquelobae</tp:taxon-name-part></tp:taxon-name> (<tp:taxon-name><tp:taxon-name-part taxon-name-part-type="family">Euphorbiaceae</tp:taxon-name-part></tp:taxon-name>). Dissertation, Department of Botany, University of Reading.</mixed-citation></ref><ref id="B8"><mixed-citation xmlns:xlink="http://www.w3.org/1999/xlink" xlink:type="simple">
          <person-group><name name-style="western"><surname>Cunha Neto</surname><given-names>IL</given-names></name><name name-style="western"><surname>Martins</surname><given-names>FM</given-names></name><name name-style="western"><surname>Caiafa</surname><given-names>AN</given-names></name><name name-style="western"><surname>Martins</surname><given-names>MLL</given-names></name></person-group> (<year>2014</year>) Leaf anatomy as subsidy to the taxonomy of wild <italic><tp:taxon-name><tp:taxon-name-part taxon-name-part-type="genus">Manihot</tp:taxon-name-part></tp:taxon-name></italic> species in <italic><tp:taxon-name><tp:taxon-name-part taxon-name-part-type="genus">Quinquelobae</tp:taxon-name-part></tp:taxon-name></italic> section (<tp:taxon-name><tp:taxon-name-part taxon-name-part-type="family">Euphorbiaceae</tp:taxon-name-part></tp:taxon-name>). Brazilian Journal of Botany: 481–494. <ext-link xlink:type="simple" ext-link-type="doi" xlink:href="10.1007/s40415-014-0057-2">https://doi.org/10.1007/s40415-014-0057-2</ext-link></mixed-citation></ref><ref id="B12"><mixed-citation xmlns:xlink="http://www.w3.org/1999/xlink" xlink:type="simple">
          <person-group><name name-style="western"><surname>Graciano-Ribeiro</surname><given-names>D</given-names></name><name name-style="western"><surname>Hashimoto-Freitas</surname><given-names>DY</given-names></name><name name-style="western"><surname>Nassar</surname><given-names>NMA</given-names></name></person-group> (<year>2016</year>) <article-title>Comparative petiole anatomy of cassava (<italic><tp:taxon-name><tp:taxon-name-part taxon-name-part-type="genus">Manihot</tp:taxon-name-part></tp:taxon-name></italic>) species.</article-title> <source>Genetics and Molecular Research</source> <volume>15</volume>: <fpage>1</fpage>–<lpage>13</lpage>. <ext-link xlink:type="simple" ext-link-type="doi" xlink:href="10.4238/gmr.15017495">https://doi.org/10.4238/gmr.15017495</ext-link></mixed-citation></ref></ref-list></tp:taxon-treatment>
