# Supplementary material for: Morphological and anatomical evidence support a new wild cassava: Manihot fallax (Crotonoideae, Euphorbiaceae), from Mato Grosso, Brazil
Source: PhytoKeys. 2017 Dec 19;(91):139–56. doi: 10.3897/phytokeys.91.21465 (PMC5769679; doi:10.3897/phytokeys.91.21465)
Supplement: XML Treatment for Manihot attenuata [file phytokeys.91.21465-treatment2.xml]

<!DOCTYPE tp:taxon-treatment
  PUBLIC "-//TaxonX//DTD Taxonomic Treatment Publishing DTD v0 20100105//EN" "tax-treatment-NSO.dtd">
<tp:taxon-treatment xmlns:tp="http://www.plazi.org/taxpub"><tp:treatment-meta><kwd-group><label>Taxon classification</label><kwd><named-content xmlns:xlink="http://www.w3.org/1999/xlink" content-type="kingdom">Plantae</named-content></kwd><kwd><named-content xmlns:xlink="http://www.w3.org/1999/xlink" content-type="order">Malpighiales</named-content></kwd><kwd><named-content xmlns:xlink="http://www.w3.org/1999/xlink" content-type="family">Euphorbiaceae</named-content></kwd></kwd-group><mixed-citation publication-type="journal"><person-group><name><surname>da Silva</surname><given-names>Marcos José</given-names></name><name><surname>Inocencio</surname><given-names>Laís de Souza</given-names></name><name><surname>Sodré</surname><given-names>Rodolfo Carneiro</given-names></name><name><surname>Alonso</surname><given-names>Alexandre Antonio</given-names></name></person-group><article-title>Morphological and anatomical evidence support a new wild cassava: <italic><tp:taxon-name><tp:taxon-name-part taxon-name-part-type="genus" reg="Manihot">Manihot</tp:taxon-name-part> <tp:taxon-name-part taxon-name-part-type="species" reg="fallax">fallax</tp:taxon-name-part></tp:taxon-name></italic> (<tp:taxon-name><tp:taxon-name-part taxon-name-part-type="subfamily">Crotonoideae</tp:taxon-name-part></tp:taxon-name>, <tp:taxon-name><tp:taxon-name-part taxon-name-part-type="family">Euphorbiaceae</tp:taxon-name-part></tp:taxon-name>), from Mato Grosso, Brazil</article-title><source>PhytoKeys</source><day>19</day><month>12</month><year>2017</year><volume>2017</volume><issue>91</issue><fpage>139</fpage><lpage>156</lpage><pub-id pub-id-type="doi">10.3897/phytokeys.91.21465</pub-id></mixed-citation></tp:treatment-meta><tp:nomenclature><tp:taxon-name>
            <tp:taxon-name-part taxon-name-part-type="genus" reg="Manihot">Manihot</tp:taxon-name-part>
            <tp:taxon-name-part taxon-name-part-type="species" reg="attenuata">attenuata</tp:taxon-name-part>
          </tp:taxon-name><tp:taxon-authority>Müll. Arg. (1874: 442) emend. M.J. Silva</tp:taxon-authority><xref ref-type="fig" rid="F5">Figs 5</xref><xref ref-type="fig" rid="F6">, 6</xref><tp:nomenclature-citation-list><tp:nomenclature-citation><tp:taxon-name>
                <tp:taxon-name-part taxon-name-part-type="genus" reg="Manihot">Manihot</tp:taxon-name-part> <tp:taxon-name-part taxon-name-part-type="species" reg="brachystachys">brachystachys</tp:taxon-name-part></tp:taxon-name><comment>Pax &amp; K. Hoffm., Planzenr. (Engler) 4, Fam. 147, II: 97. 1910. Type. Brazil. Südbrasilianishe Provinz, Staat Goiaz, 8 Jan 1898, fl., <italic>Glaziou 22126</italic> (lectotype, designated here: P [P04786133!]; isolectotypes: BR [BR000005101320!], G [G00441911!], K [000600417!], P [P04786134!, P04786135!], S [S-R-9076!]). </comment></tp:nomenclature-citation><tp:nomenclature-citation><tp:taxon-name>
                <tp:taxon-name-part taxon-name-part-type="genus" reg="Manihot">Manihot</tp:taxon-name-part> <tp:taxon-name-part taxon-name-part-type="species" reg="robusta">robusta</tp:taxon-name-part></tp:taxon-name><comment>M. Mend. &amp; T. B. Cavalc. Arnaldoa 22(2): 297, 2015. Type. BRAZIL. Alto Paraíso de Goiás, Parque Nacional Chapada dos Veadeiros, ca. 0.3 km da GO-239, sentido sede alojamento do ICMBio (lado direito), <named-content xmlns:xlink="http://www.w3.org/1999/xlink" content-type="dwc:verbatimCoordinates" xlink:type="simple"><named-content content-type="geo-json" specific-use="{&#34;type&#34;:&#34;Point&#34;,&#34;coordinates&#34;:[-47.790450,-14.165533]}" id="NCID0EVXAE" xlink:type="simple">14°09'55.92"S, 47°47'25.62"W</named-content></named-content>, 1046 m a.s.l., 31 Oct 2014, <italic>M. Mendoza, J.B.A. Bringel, A.A. Santos and T. Reis 4343</italic>, <bold>syn. nov.</bold> (holotype: CEN!; isotypes: HRCB!, HUEFS!, K!, MG, MO!, NY!, RB!, SP!, UB!). </comment></tp:nomenclature-citation></tp:nomenclature-citation-list></tp:nomenclature><tp:treatment-sec sec-type="material" id="SECID0E5XAE"><title>Type.</title><p>BRAZIL. Goiás: inter Goyaz et Cavalcante, <italic>Burchell 7865</italic> (lectotype, designated here: K [K000600418!]; isolectotypes: BR [BR510866!], G!).</p></tp:treatment-sec><tp:treatment-sec sec-type="description" id="SECID0EGYAE"><title>Emended description.</title><p>Shrubs 0.5–1.2 m tall erect or decumbent, in which case the stem to 0.6 m tall with lateral branches to 1.3 m long, monoecious, glabrous. Stems and branches angulose, glossy, brownish, the bark exfoliating when adult and purplish, greenish or combinations of these when young; latex yellow or clear. Stipules 10–12 × 0.5–0.1 mm, lanceolate, sparsely serreate, persistent; petiole 3–4 mm long, greenish. Leaves alternate, spiral, sparsely distributed along the branches, but <!--PageBreak-->more concentrated near apex; blades 17.5–24 × 4–4.5 cm, elliptic, widely elliptic, ovate-lanceolate, oblong-elliptic or sometimes lanceolate, entire, unlobed, non-peltate, base obtuse or attenuate, apex acute and mucronulate, chartaceous, glabrous on <!--PageBreak-->both surfaces, adaxial surface dark purple or greenish purple, abaxial surface glaucous to cinereous, the latter with a smooth wax pattern, venation camptodromous-brochidodromous, primary veins prominent on both surface, secondary veins impressed on both surfaces, diagonally arranged towards the midvein, all pinkish to purplish. Racemes 4.5–10.5 cm long, staminate or bisexual, solitary, terminal or arising from dichotomy of the branches, erect or pendent, congested, glabrous, angulate, glaucous to cinereous, waxy. Staminate flowers: buds 4–7 × 3–6 mm, widely ovoid, yellowish, without purplish pigmentation; bracts 10–15 × 3–7 mm, widely ovate, foliaceous, apex acuminate, margins sparsely and irregularly denticulate, persistent; bracteoles situated along the lower third up to half of the pedicel, 4–4.6 × 1–1.5 mm, ovate or ovate-laceolate, foliaceous, persistent, subopposite; pedicels 3–3.2 mm long, cylindrical, glabrous, light green; calyx 7–15 × 5–10 mm, campanulate, green-yellowish, without purplish pigmentation, shortly tomentose internally, lobes ovate-oblong with apex obtuse or rounded, base truncate; stamens 10, in two whorls of five, glabrous, the longer 7.5–7.6 mm long, the shorter 4.5–4.6 mm long, both thickened, anthers 3–4 mm long, oblong, bright yellow, dorsifixed; disc 10-lobed, intrastaminal, dark yellow. Pistillate flowers: buds 6–8 × 4–6 mm, ovoid, green-yellowish, without purplish pigmentation; bracts 5–9 × 1.5–5 mm long, widely ovate, entire, apex acuminate, margin irregularly serrate, glabrous, persistent; bracteoles 4–6 × 1–3 mm, oblong-elliptic, foliaceous, persistent, margin denticulate, apex acuminate, opposite along the lower third of the pedicel, glabrous; pedicels 4–5 mm long, cylindrical-clavate, glabrous, green; calyx 7–9 × 5–7 mm, campanulate, yellowish green, without purplish pigmentation, glabrous externally, shortly tomentose internally, lobes triangular, base truncate; ovary 5–7 × 2–3 mm, ovoid to oblong, glabrous, green, disc patelliform, lobed, yellow; styles 3, shortly united at the base, densely papillose lobed. Capsules 0.8–1.8 × 0.7–1.2 cm, oblong, light green, smooth, glabrous, without wings, waxy, dehiscence septicidal and loculicidal; columella (carpophore) persistent, 0.78–0.8 × 1.2–1.3 mm (width at narrowest point in middle), dilating to 2–2.2 mm at both tip and base, narrowly alate. Seeds 7–10 × 5–6 mm, oblong, dark grey or cinereous, with black spots; caruncle prominent, widely triangular with entire apex, cream.</p><fig id="F5" position="float" orientation="portrait"><label>Figure 5.</label><caption><p>
                <italic><tp:taxon-name><tp:taxon-name-part taxon-name-part-type="genus" reg="Manihot">Manihot</tp:taxon-name-part> <tp:taxon-name-part taxon-name-part-type="species" reg="attenuata">attenuata</tp:taxon-name-part></tp:taxon-name></italic>. <bold>A</bold> Habit <bold>B</bold> Details of the branch showing the persistent stipule <bold>C</bold> Stipule <bold>D</bold> Staminate bracts <bold>E</bold> Staminate bracteole <bold>F</bold> Staminate bud <bold>G</bold> Staminate flower <bold>H</bold> Staminate flower with calyx split and open <bold>I</bold> Pistillate bracts <bold>J</bold> Pistillate bracteole <bold>K</bold> Pistillate flower, note the gamosepalous calyx <bold>L</bold> Pistillate flower with calyx split and open <bold>M</bold> Fruit <bold>N</bold> Seed, ventral side <bold>O</bold> Seed, dorsal side. Drawn by Cristiano Gualberto from the holotype.</p></caption><graphic xmlns:xlink="http://www.w3.org/1999/xlink" xlink:href="phytokeys-91-139-g005.jpg" position="float" orientation="portrait" xlink:type="simple" id="oo_175325.jpg"/></fig><fig id="F6" position="float" orientation="portrait"><label>Figure 6.</label><caption><p>
                <italic><tp:taxon-name><tp:taxon-name-part taxon-name-part-type="genus" reg="Manihot">Manihot</tp:taxon-name-part> <tp:taxon-name-part taxon-name-part-type="species" reg="attenuata">attenuata</tp:taxon-name-part></tp:taxon-name></italic>. <bold>A</bold> Habit <bold>B</bold> Inflorescence; note the ovoid staminate bud and showy bracts <bold>C</bold> Portion of inflorescence showing the staminate flowers, lateral view <bold>D</bold> Staminate flower, frontal view <bold>E</bold> Pistillate flowers in the inflorescence, frontal view; note the campanulate calyx <bold>F</bold> Fruit.</p></caption><graphic xmlns:xlink="http://www.w3.org/1999/xlink" xlink:href="phytokeys-91-139-g006.jpg" position="float" orientation="portrait" xlink:type="simple" id="oo_175326.jpg"/></fig></tp:treatment-sec><tp:treatment-sec sec-type="description" id="SECID0EK2AE"><title>Morphological relationships and characterisation.</title><p>
            <italic><tp:taxon-name><tp:taxon-name-part taxon-name-part-type="genus" reg="Manihot">Manihot</tp:taxon-name-part> <tp:taxon-name-part taxon-name-part-type="species" reg="attenuata">attenuata</tp:taxon-name-part></tp:taxon-name></italic> is easily recognised by its shrub habit; erect or decumbent habit; large leaves (17.5–24 × 4–4.5 cm) that are purplish; sparsely serrate, persistent stipules; bracts and bracteoles of both staminate and pistillate flowers widely ovate, pubescent externally and acuminate at the apex; usually pendent inflorescences; and pubescent stigmatic branches. It is morphologically similar to <italic><tp:taxon-name><tp:taxon-name-part taxon-name-part-type="genus" reg="Manihot">M.</tp:taxon-name-part> <tp:taxon-name-part taxon-name-part-type="species" reg="fallax">fallax</tp:taxon-name-part></tp:taxon-name></italic>. However, it differs by the set of characters cited in Table <xref ref-type="table" rid="T1">1</xref> and also according the anatomical characters previously discussed.</p></tp:treatment-sec><tp:treatment-sec sec-type="distribution" id="SECID0EK3AE"><title>Distribution and ecology.</title><p>A species endemic to the northern portion of the state of Goiás, Chapada dos Veadeiros and neighbouring regions (municipalities of Niquelândia and Minaçu) (Fig. <xref ref-type="fig" rid="F3">3</xref>). It grows in cerrado rupestre, cerrado <italic>sensu stricto</italic>, near to rocky outcrops and in rocky fields, in flat sites, slopes or hilltops on clay-sandy soils, or in rock cracks, at altitudes from 440 and 1477 metres.</p><table-wrap id="T1" position="float" orientation="portrait"><label>Table 1.</label><caption><p>Morphological characters useful in separating <italic><tp:taxon-name><tp:taxon-name-part taxon-name-part-type="genus" reg="Manihot">M.</tp:taxon-name-part> <tp:taxon-name-part taxon-name-part-type="species" reg="fallax">fallax</tp:taxon-name-part></tp:taxon-name></italic> from <italic><tp:taxon-name><tp:taxon-name-part taxon-name-part-type="genus" reg="Manihot">M.</tp:taxon-name-part> <tp:taxon-name-part taxon-name-part-type="species" reg="attenuata">attenuata</tp:taxon-name-part></tp:taxon-name></italic>.</p></caption><table id="TID0EYIAE" rules="all"><tbody><tr><th rowspan="1" colspan="1">Character</th><th rowspan="1" colspan="1">
                    <italic><tp:taxon-name><tp:taxon-name-part taxon-name-part-type="genus" reg="Manihot">M.</tp:taxon-name-part> <tp:taxon-name-part taxon-name-part-type="species" reg="fallax">fallax</tp:taxon-name-part></tp:taxon-name></italic>
                  </th><th rowspan="1" colspan="1">
                    <italic><tp:taxon-name><tp:taxon-name-part taxon-name-part-type="genus" reg="Manihot">M.</tp:taxon-name-part> <tp:taxon-name-part taxon-name-part-type="species" reg="attenuata">attenuata</tp:taxon-name-part></tp:taxon-name></italic>
                  </th></tr><tr><td rowspan="1" colspan="1">Leaves</td><td rowspan="1" colspan="1">8–14 × 1–2 cm, lanceolate, narrowly elliptic or linear, adaxial surface dark green, abaxial surface glaucous</td><td rowspan="1" colspan="1">17.5–24 × 4–4.5 cm, widely elliptic, ovate-lanceolate, oblong-elliptic or sometimes lanceolate, adaxial surface dark purple or greenish purple, abaxial surface glaucous or cinereous</td></tr><tr><td rowspan="1" colspan="1">Arrangement of secondary veins in relation to the midvein</td><td rowspan="1" colspan="1">Perpendicular</td><td rowspan="1" colspan="1">Diagonal</td></tr><tr><td rowspan="1" colspan="1">Stipules</td><td rowspan="1" colspan="1">Margin entire, early caducous 2.9–3 mm long</td><td rowspan="1" colspan="1">Margin serrulate, persistent, 10–11 mm long</td></tr><tr><td rowspan="1" colspan="1">Inflorescence</td><td rowspan="1" colspan="1">Racemes subspicate, 2.5–6 cm long</td><td rowspan="1" colspan="1">Racemes with well developed pedicels, 4.5–10.5 cm long</td></tr><tr><td rowspan="1" colspan="1">Bracts on flowers of both sexes</td><td rowspan="1" colspan="1">Glabrous, widely ovate with entire margin</td><td rowspan="1" colspan="1">Pubescent, widely elliptic with denticulate margin</td></tr><tr><td rowspan="1" colspan="1">Lobes of staminate calyx</td><td rowspan="1" colspan="1">Triangular with apex acuminate</td><td rowspan="1" colspan="1">Ovate-oblong with apex obtuse or rounded</td></tr><tr><td rowspan="1" colspan="1">Staminate buds</td><td rowspan="1" colspan="1">Obovoid</td><td rowspan="1" colspan="1">Ovoid</td></tr><tr><td rowspan="1" colspan="1">Filaments</td><td rowspan="1" colspan="1">Pubescent</td><td rowspan="1" colspan="1">Glabrous</td></tr><tr><td rowspan="1" colspan="1">Pistillate bracts</td><td rowspan="1" colspan="1">5–9 mm long, margin entire</td><td rowspan="1" colspan="1">6.4–7 mm long, margin irregularly serrate</td></tr><tr><td rowspan="1" colspan="1">Pistillate bracteoles</td><td rowspan="1" colspan="1">Lanceolate, margin entire</td><td rowspan="1" colspan="1">Oblong-elliptic, margin denticulate</td></tr><tr><td rowspan="1" colspan="1">Pistillate calyx</td><td rowspan="1" colspan="1">Dialisepalous</td><td rowspan="1" colspan="1">Gamosepalous</td></tr><tr><td rowspan="1" colspan="1">Caruncle shape</td><td rowspan="1" colspan="1">Triangular with bilobed apex</td><td rowspan="1" colspan="1">Widely triangular with entire apex</td></tr></tbody></table></table-wrap></tp:treatment-sec><tp:treatment-sec sec-type="phenology" id="SECID0EUCAG"><title>Phenology.</title><p>The species has been collected with flowers from November to March, with the flowers more common from September to December and with fruits from December to March.</p></tp:treatment-sec><tp:treatment-sec sec-type="conservation status" id="SECID0EZCAG"><title>Conservation Status.</title><p>
            <italic><tp:taxon-name><tp:taxon-name-part taxon-name-part-type="genus" reg="Manihot">Manihot</tp:taxon-name-part> <tp:taxon-name-part taxon-name-part-type="species" reg="attenuata">attenuata</tp:taxon-name-part></tp:taxon-name></italic> is here classified as Vulnerable (<abbrev xmlns:xlink="http://www.w3.org/1999/xlink" xlink:title="vulnerable" id="ABBRID0EKDAG" xlink:type="simple">VU</abbrev><abbrev xmlns:xlink="http://www.w3.org/1999/xlink" xlink:title="vulnerable" id="ABBRID0ENDAG" xlink:type="simple">VU</abbrev>) according to the IUCN Red List Categories and Criteria (<xref ref-type="bibr" rid="B13">IUCN 2014</xref>) because it has an extent of occurrence of ca. 9850 km<sup>2</sup>. However, the species has populations with more 20 individuals and it grows in environments inappropriate for farming and habitations, as well as in protected areas such as the Chapada dos Veadeiros National Park.</p></tp:treatment-sec><tp:treatment-sec sec-type="Typification" id="SECID0EXDAG"><title>Typification.</title><p>
            <xref ref-type="bibr" rid="B18">Müller (1874)</xref> described <italic><tp:taxon-name><tp:taxon-name-part taxon-name-part-type="genus" reg="Manihot">M.</tp:taxon-name-part> <tp:taxon-name-part taxon-name-part-type="species" reg="attenuata">attenuata</tp:taxon-name-part></tp:taxon-name></italic> in Flora Brasiliensis based on <italic>Burchell 7865</italic> from Goiás state. <xref ref-type="bibr" rid="B20">Pax (1910)</xref> recognised <italic><tp:taxon-name><tp:taxon-name-part taxon-name-part-type="genus" reg="Manihot">M.</tp:taxon-name-part> <tp:taxon-name-part taxon-name-part-type="species" reg="attenuata">attenuata</tp:taxon-name-part></tp:taxon-name></italic> as a good species without comment about its typification and established <italic><tp:taxon-name><tp:taxon-name-part taxon-name-part-type="genus" reg="Manihot">M.</tp:taxon-name-part> <tp:taxon-name-part taxon-name-part-type="species" reg="brachystachys">brachystachys</tp:taxon-name-part></tp:taxon-name></italic>. <xref ref-type="bibr" rid="B23">Rogers and Appan (1973)</xref> subordinated <italic><tp:taxon-name><tp:taxon-name-part taxon-name-part-type="genus" reg="Manihot">M.</tp:taxon-name-part> <tp:taxon-name-part taxon-name-part-type="species" reg="brachystachys">brachystachys</tp:taxon-name-part></tp:taxon-name></italic> Pax &amp; K. Hoffm. as a synonym of <italic><tp:taxon-name><tp:taxon-name-part taxon-name-part-type="genus" reg="Manihot">M.</tp:taxon-name-part> <tp:taxon-name-part taxon-name-part-type="species" reg="attenuata">attenuata</tp:taxon-name-part></tp:taxon-name></italic> without comment or typification of the latter. Analysing all type collections of both species confirmed that both species need to be lectotypified. The collection <italic>Burchell 7865</italic> (Fig. <xref ref-type="fig" rid="F7">7</xref>) deposited in the herbarium K (K000600418) as lectotype of <italic><tp:taxon-name><tp:taxon-name-part taxon-name-part-type="genus" reg="Manihot">M.</tp:taxon-name-part> <tp:taxon-name-part taxon-name-part-type="species" reg="attenuata">attenuata</tp:taxon-name-part></tp:taxon-name></italic> was designated here because it complies with the protologue and has flowers. Based on this same principle, the collection <italic>Glaziou 21126</italic> at P (P04786133) was proposed as a lectotype of <italic><tp:taxon-name><tp:taxon-name-part taxon-name-part-type="genus" reg="Manihot">M.</tp:taxon-name-part> <tp:taxon-name-part taxon-name-part-type="species" reg="brachystachys">brachystachys</tp:taxon-name-part></tp:taxon-name></italic>; isolectotypes are BR (BR0000005101320), G (G00441911), K (K000600417), P (P04786134, P04786135) and S (S-R-9076). <italic><tp:taxon-name><tp:taxon-name-part taxon-name-part-type="genus" reg="Manihot">M.</tp:taxon-name-part> <tp:taxon-name-part taxon-name-part-type="species" reg="brachystachys">brachystachys</tp:taxon-name-part></tp:taxon-name></italic> was also recognised as a synonym for <italic><tp:taxon-name><tp:taxon-name-part taxon-name-part-type="genus" reg="Manihot">M.</tp:taxon-name-part> <tp:taxon-name-part taxon-name-part-type="species" reg="attenuata">attenuata</tp:taxon-name-part></tp:taxon-name></italic> because the characters used by <xref ref-type="bibr" rid="B20">Pax (1910)</xref> to differentiate them (e.g. leaf type, habit, fusion of floral parts) overlap and are variable within populations.</p><fig id="F7" position="float" orientation="portrait"><label>Figure 7.</label><caption><p>Specimen selected as the lectotype of <italic><tp:taxon-name><tp:taxon-name-part taxon-name-part-type="genus" reg="Manihot">M.</tp:taxon-name-part> <tp:taxon-name-part taxon-name-part-type="species" reg="attenuata">attenuata</tp:taxon-name-part></tp:taxon-name></italic>, <italic>Burchell 7865</italic> (K000600418). Image used with permission and provided by the Royal Botanic Gardens, Kew.</p></caption><graphic xmlns:xlink="http://www.w3.org/1999/xlink" xlink:href="phytokeys-91-139-g007.jpg" position="float" orientation="portrait" xlink:type="simple" id="oo_175327.jpg"/></fig><p>Recently, <xref ref-type="bibr" rid="B17">Mendoza et al. (2015)</xref> published <italic><tp:taxon-name><tp:taxon-name-part taxon-name-part-type="genus" reg="Manihot">M.</tp:taxon-name-part> <tp:taxon-name-part taxon-name-part-type="species" reg="robusta">robusta</tp:taxon-name-part></tp:taxon-name></italic> as a new species from Chapada dos Veadeiros region in Goiás state. Reviewing all collections used by the authors in the description of <italic><tp:taxon-name><tp:taxon-name-part taxon-name-part-type="genus" reg="Manihot">M.</tp:taxon-name-part> <tp:taxon-name-part taxon-name-part-type="species" reg="robusta">robusta</tp:taxon-name-part></tp:taxon-name></italic>, based on the images provided by them and the characters cited to differentiate <italic><tp:taxon-name><tp:taxon-name-part taxon-name-part-type="genus" reg="Manihot">M.</tp:taxon-name-part> <tp:taxon-name-part taxon-name-part-type="species" reg="robusta">robusta</tp:taxon-name-part></tp:taxon-name></italic> from <italic><tp:taxon-name><tp:taxon-name-part taxon-name-part-type="genus" reg="Manihot">M.</tp:taxon-name-part> <tp:taxon-name-part taxon-name-part-type="species" reg="attenuata">attenuata</tp:taxon-name-part></tp:taxon-name></italic> (e.g. habit and aspect of growth, secondary vein numbers, inflorescence position and numbers, bract shape and length), it is concluded that the characters cited by the authors overlap and are variable within populations. Furthermore, all collections of <italic><tp:taxon-name><tp:taxon-name-part taxon-name-part-type="genus" reg="Manihot">M.</tp:taxon-name-part> <tp:taxon-name-part taxon-name-part-type="species" reg="robusta">robusta</tp:taxon-name-part></tp:taxon-name></italic> are from the same location as the type of <italic><tp:taxon-name><tp:taxon-name-part taxon-name-part-type="genus" reg="Manihot">M.</tp:taxon-name-part> <tp:taxon-name-part taxon-name-part-type="species" reg="attenuata">attenuata</tp:taxon-name-part></tp:taxon-name></italic>. It is therefore considered that <italic><tp:taxon-name><tp:taxon-name-part taxon-name-part-type="genus" reg="Manihot">M.</tp:taxon-name-part> <tp:taxon-name-part taxon-name-part-type="species" reg="robusta">robusta</tp:taxon-name-part></tp:taxon-name></italic> is a synonym of <italic><tp:taxon-name><tp:taxon-name-part taxon-name-part-type="genus" reg="Manihot">M.</tp:taxon-name-part> <tp:taxon-name-part taxon-name-part-type="species" reg="attenuata">attenuata</tp:taxon-name-part></tp:taxon-name></italic>.</p></tp:treatment-sec><tp:treatment-sec sec-type="material" id="SECID0EOLAG"><title>Additional specimens examined.</title><p>
            <bold>BRAZIL</bold>. <bold>Goiás</bold>: Alto Paraíso de Goiás, Chapada dos Veadeiros, estrada GO 327, aproximadamente 1800 metros antes da Vila São Jorge, <named-content xmlns:xlink="http://www.w3.org/1999/xlink" content-type="dwc:verbatimCoordinates" xlink:type="simple"><named-content content-type="geo-json" specific-use="{&#34;type&#34;:&#34;Point&#34;,&#34;coordinates&#34;:[-47.616667,-14.150000]}" id="NCID0E2LAG" xlink:type="simple">14°09'00"S, 47°37'00"W</named-content></named-content>, 1000 m a.s.l., 29 Mar 1988, <italic>I. R. S. Costa et al. 19</italic> (UFG); entrada do Parque Nacional da Chapada dos Veadeiros, <named-content xmlns:xlink="http://www.w3.org/1999/xlink" content-type="dwc:verbatimCoordinates" xlink:type="simple"><named-content content-type="geo-json" specific-use="{&#34;type&#34;:&#34;Point&#34;,&#34;coordinates&#34;:[-47.790278,-14.168056]}" id="NCID0EFMAG" xlink:type="simple">14°10'5"S, 47°47'25"W</named-content></named-content>, 27 Jan 1996, fl., fr., <italic>W. L. Werneck 706</italic> (CEN); entrada do Parque Nacional da Chapada dos Veadeiros (a esquerda), estrada Alto Paraíso-Colinas, 34 km da GO 118, <named-content xmlns:xlink="http://www.w3.org/1999/xlink" content-type="dwc:verbatimCoordinates" xlink:type="simple"><named-content content-type="geo-json" specific-use="{&#34;type&#34;:&#34;Point&#34;,&#34;coordinates&#34;:[-47.785556,-14.163611]}" id="NCID0EPMAG" xlink:type="simple">14°09'49"S, 47°47'8"W</named-content></named-content>, 1250 m a.s.l., 22 Jan 1997, fl., <italic>B. M. T. Walter et al. 3644</italic> (CEN); Parque Nacional Chapada dos Veadeiros (PNCV) área queimada com relevo plano, <named-content xmlns:xlink="http://www.w3.org/1999/xlink" content-type="dwc:verbatimCoordinates" xlink:type="simple"><named-content content-type="geo-json" specific-use="{&#34;type&#34;:&#34;Point&#34;,&#34;coordinates&#34;:[-47.915000,-15.737222]}" id="NCID0EZMAG" xlink:type="simple">15°44'14"S, 47°54'54"W</named-content></named-content>, 1477 m a.s.l., 25 Sep 1995, fl., <italic>M. L. Fonseca et al. 549</italic> (IBGE); <italic>ib.</italic> Cerca de 1 km acima do alojamento dos brigadistas, 20 Jan 2012, fl. fr., <italic>M. J. Silva et al. 4063, 4065</italic> (UFG); <italic>ib.</italic>, Proximidades do alojamento dos brigadistas, 25 May 2012, fr., <italic>L. C. S. Almeida et al. 42</italic> (UFG); <italic>ib.</italic>, final do acesso da trilha que <!--PageBreak--><!--PageBreak-->leva ao Cânion I, entre fendas de rocha, <named-content xmlns:xlink="http://www.w3.org/1999/xlink" content-type="dwc:verbatimCoordinates" xlink:type="simple"><named-content content-type="geo-json" specific-use="{&#34;type&#34;:&#34;Point&#34;,&#34;coordinates&#34;:[-47.800206,-14.151819]}" id="NCID0EQNAG" xlink:type="simple">14°09'6.55"S, 47°48'0.74"W</named-content></named-content>, 1114 m a.s.l., 29 Sep 2012, fl., <italic>M. J. Silva et al. 4421</italic> (UFG); 2.5 km em direção ao rio Preto, 26 Oct 2012, fl., <italic>M. J. Silva et al. 4502 and 4506</italic> (UFG); na subida para o alojamento dos brigadistas do PNCV, 22 Oct 2011, fl., <italic>M. J. Silva et al. 3885</italic> (UFG); Parque Nacional Chapada dos Veadeiros, estrada que leva ao alojamento dos brigadistas, <named-content xmlns:xlink="http://www.w3.org/1999/xlink" content-type="dwc:verbatimCoordinates" xlink:type="simple"><named-content content-type="geo-json" specific-use="{&#34;type&#34;:&#34;Point&#34;,&#34;coordinates&#34;:[-47.790472,-14.164889]}" id="NCID0E5NAG" xlink:type="simple">14°9'53.6"S, 47°47'25.7"W</named-content></named-content>, 1034 m a.s.l., 31 Oct 2014, fl., <italic>L. S. Inocencio et al. 180, 181, 182</italic> and <italic>183</italic> (UFG); <italic>ib.</italic>, segundo morro a nordeste do alojamento principal dos brigadistas do PNCV, 27 Oct 2012, fl., <italic>M. J. Silva et al. 4503</italic> and <italic>4507</italic> (UFG); topo da serra à direita da estrada que leva ao Cânion I, <named-content xmlns:xlink="http://www.w3.org/1999/xlink" content-type="dwc:verbatimCoordinates" xlink:type="simple"><named-content content-type="geo-json" specific-use="{&#34;type&#34;:&#34;Point&#34;,&#34;coordinates&#34;:[-47.800000,-14.151583]}" id="NCID0EQOAG" xlink:type="simple">14°09'05.7"S, 47°48'00"W</named-content></named-content>, 1130 m a.s.l., 23 Nov 2012, fl., <italic>L.C.S. Almeida &amp; I. A. M. Watanabe 67</italic> and <italic>69</italic> (UFG); estrada para Vale da Lua, 24 Nov 2012, fl., <italic>M. J. Silva et al. 4589</italic> (UFG); trilha a partir do dos alojamentos do PNCV em direção ao Cânion I, <named-content xmlns:xlink="http://www.w3.org/1999/xlink" content-type="dwc:verbatimCoordinates" xlink:type="simple"><named-content content-type="geo-json" specific-use="{&#34;type&#34;:&#34;Point&#34;,&#34;coordinates&#34;:[-47.716667,-14.133333]}" id="NCID0E5OAG" xlink:type="simple">14°08'S, 47°43'W</named-content></named-content>, 1086 m a.s.l., 29 Nov 2012, fl., <italic>L. C. S. Almeida et al. 50</italic> (UFG); afloramento rochoso à nordeste do Cânion I, <named-content xmlns:xlink="http://www.w3.org/1999/xlink" content-type="dwc:verbatimCoordinates" xlink:type="simple"><named-content content-type="geo-json" specific-use="{&#34;type&#34;:&#34;Point&#34;,&#34;coordinates&#34;:[-47.800000,-14.150000]}" id="NCID0EIPAG" xlink:type="simple">14°9'S, 47°48'W</named-content></named-content>, 1082 m a.s.l., 29 Nov 2012, fl., <italic>L. C. S. Almeida et al. 51</italic>, <italic>52 and 56</italic> (UFG); subida de acesso ao alojamento dos brigadistas do PNCV, <named-content xmlns:xlink="http://www.w3.org/1999/xlink" content-type="dwc:verbatimCoordinates" xlink:type="simple"><named-content content-type="geo-json" specific-use="{&#34;type&#34;:&#34;Point&#34;,&#34;coordinates&#34;:[-47.950639,-14.160444]}" id="NCID0EUPAG" xlink:type="simple">14°09'37.6"S, 47°57'2.3"W</named-content></named-content>, 1034 m a.s.l., 22 Feb 2014, fl., fr., <italic>M. J. Silva et al. 5921</italic> (UFG); cerca de 500 m do alojamento dos brigadistas, <named-content xmlns:xlink="http://www.w3.org/1999/xlink" content-type="dwc:verbatimCoordinates" xlink:type="simple"><named-content content-type="geo-json" specific-use="{&#34;type&#34;:&#34;Point&#34;,&#34;coordinates&#34;:[-47.794139,-14.156222]}" id="NCID0E5PAG" xlink:type="simple">14°9'22.4"S, 47°47'38.9"W</named-content></named-content>, 1089 m a.s.l., 13 Dec 2014, fl., <italic>L. S. Inocencio et al. 278</italic> (UFG); Parque Nacional da Chapada dos Veadeiros, estrada que leva ao alojamento principal do Parque, 04 Jan 2015, fl., <italic>R. C. Sodré</italic>, <italic>M. J. Silva &amp; C. H. G. M. Filho 1636</italic> (UFG). Cavalcante, exatos 8 km a noroeste de Cavalcante ao longo da estrada de terra que leva à Colinas do Sul, <named-content xmlns:xlink="http://www.w3.org/1999/xlink" content-type="dwc:verbatimCoordinates" xlink:type="simple"><named-content content-type="geo-json" specific-use="{&#34;type&#34;:&#34;Point&#34;,&#34;coordinates&#34;:[-47.550000,-13.833333]}" id="NCID0EMQAG" xlink:type="simple">13°50'S, 47°33'W</named-content></named-content>, 12 Dec 1986, fl., fr., <italic>A. C. Allem et al. 11307</italic> (CEN); estrada Minaçu-Cavalcante passando pela balsa Serra Branca (COTERRA), à cerca de 126 km do rio Tocantins, <named-content xmlns:xlink="http://www.w3.org/1999/xlink" content-type="dwc:verbatimCoordinates" xlink:type="simple"><named-content content-type="geo-json" specific-use="{&#34;type&#34;:&#34;Point&#34;,&#34;coordinates&#34;:[-47.856111,-13.685278]}" id="NCID0EWQAG" xlink:type="simple">13°41'07"S, 47°51'22"W</named-content></named-content>, 740 m a.s.l., 10 Nov 2000, fl., <italic>G. P. Silva 4421</italic> (UFG); cerca de 4 km da Vila Veneno, na direção do rio São Félix, cerca de 12 km da Balsa da Coterra, <named-content xmlns:xlink="http://www.w3.org/1999/xlink" content-type="dwc:verbatimCoordinates" xlink:type="simple"><named-content content-type="geo-json" specific-use="{&#34;type&#34;:&#34;Point&#34;,&#34;coordinates&#34;:[-48.058056,-13.536111]}" id="NCID0EARAG" xlink:type="simple">13°32'10"S, 48°03'29"W</named-content></named-content>, 380 m a.s.l., 25 Jan 2001, fl., <italic>B. M. T. Walter et al. 4807</italic> (UFG). Chapada dos Veadeiros, imediações da Serra do Ministro, a aproximadamente 500 m da estrada entre Cavalcante e Colinas do Sul, <named-content xmlns:xlink="http://www.w3.org/1999/xlink" content-type="dwc:verbatimCoordinates" xlink:type="simple"><named-content content-type="geo-json" specific-use="{&#34;type&#34;:&#34;Point&#34;,&#34;coordinates&#34;:[-47.648722,-13.909444]}" id="NCID0EKRAG" xlink:type="simple">13°54'34"S, 47°38'55,4"W</named-content></named-content>, 20 Jan 2014, fr., <italic>R. C. Sodré et al. 1193</italic> (UFG). Minaçu, 7 km após a entrada norte do canteiro de obras, <named-content xmlns:xlink="http://www.w3.org/1999/xlink" content-type="dwc:verbatimCoordinates" xlink:type="simple"><named-content content-type="geo-json" specific-use="{&#34;type&#34;:&#34;Point&#34;,&#34;coordinates&#34;:[-48.383333,-13.466667]}" id="NCID0EURAG" xlink:type="simple">13°28'00"S, 48°23'00"W</named-content></named-content>, 920 m a.s.l., 10 Mar 1992, fl., fr., <italic>T. B. Cavalcanti et al. 1112</italic> (CEN). Niquelândia, Reservatório em formação do AHE Serra da Mesa, região na margem direita do rio Maranhão, próximo ao rio das Almas, <named-content xmlns:xlink="http://www.w3.org/1999/xlink" content-type="dwc:verbatimCoordinates" xlink:type="simple"><named-content content-type="geo-json" specific-use="{&#34;type&#34;:&#34;Point&#34;,&#34;coordinates&#34;:[-48.985278,-14.580556]}" id="NCID0E5RAG" xlink:type="simple">14°34'50"S, 48°59'07"W</named-content></named-content>, 440 m a.s.l., 16 Oct 1997, fl., <italic>B. M. T. Walter 3924</italic> (CEN).</p></tp:treatment-sec><tp:treatment-sec><!--Section generated to contain objects referenced in tp:taxon-treatment.--><fig id="F3" position="float" orientation="portrait"><label>Figure 3.</label><caption><p>Distribution map of <italic><tp:taxon-name><tp:taxon-name-part taxon-name-part-type="genus" reg="Manihot">Manihot</tp:taxon-name-part> <tp:taxon-name-part taxon-name-part-type="species" reg="fallax">fallax</tp:taxon-name-part></tp:taxon-name></italic> sp. nov and <italic><tp:taxon-name><tp:taxon-name-part taxon-name-part-type="genus" reg="Manihot">M.</tp:taxon-name-part> <tp:taxon-name-part taxon-name-part-type="species" reg="attenuata">attenuata</tp:taxon-name-part></tp:taxon-name></italic>.</p></caption><graphic xmlns:xlink="http://www.w3.org/1999/xlink" xlink:href="phytokeys-91-139-g003.jpg" position="float" orientation="portrait" xlink:type="simple" id="oo_175323.jpg"/></fig></tp:treatment-sec><ref-list><ref id="B13"><mixed-citation xmlns:xlink="http://www.w3.org/1999/xlink" xlink:type="simple">
          <institution xlink:type="simple">IUCN</institution> (<year>2014</year>) Guidelines for using the IUCN red list categories and criteria (Ver. 11). IUCN, Gland, Switzerland and Cambridge. <ext-link xlink:type="simple" ext-link-type="uri" xlink:href="http://www.iucnredlist.org/documents/RedListGuidelines.pdf">http://www.iucnredlist.org/documents/RedListGuidelines.pdf</ext-link></mixed-citation></ref><ref id="B18"><mixed-citation xmlns:xlink="http://www.w3.org/1999/xlink" xlink:type="simple">
          <person-group><name name-style="western"><surname>Müller</surname><given-names>JA</given-names></name></person-group> (<year>1874</year>) <article-title><tp:taxon-name><tp:taxon-name-part taxon-name-part-type="family">Euphorbiaceae</tp:taxon-name-part></tp:taxon-name>.</article-title> In: <person-group><name name-style="western"><surname>Martius</surname><given-names>CFP</given-names></name><name name-style="western"><surname>Eichler</surname><given-names>AWM</given-names></name></person-group> (<role>Eds</role>) <issue-title>Flora Brasiliensis 11 (2).</issue-title> <source>E. Fleischer, Leipzig</source>, <fpage>1</fpage>–<lpage>750</lpage>.</mixed-citation></ref><ref id="B20"><mixed-citation xmlns:xlink="http://www.w3.org/1999/xlink" xlink:type="simple">
          <person-group><name name-style="western"><surname>Pax</surname><given-names>F</given-names></name></person-group> (<year>1910</year>) <italic><tp:taxon-name><tp:taxon-name-part taxon-name-part-type="genus">Manihot</tp:taxon-name-part></tp:taxon-name></italic> Adans. In: Engler HGA (Ed.) Das Pflanzenreich IV. 147 II, Heft 44. Wilhelm Engelmann. 21–111.</mixed-citation></ref><ref id="B23"><mixed-citation xmlns:xlink="http://www.w3.org/1999/xlink" xlink:type="simple">
          <person-group><name name-style="western"><surname>Rogers</surname><given-names>DJ</given-names></name><name name-style="western"><surname>Appan</surname><given-names>SG</given-names></name></person-group> (<year>1973</year>) <tp:taxon-name><tp:taxon-name-part taxon-name-part-type="genus">Manihot</tp:taxon-name-part></tp:taxon-name> and Manihotoides (<tp:taxon-name><tp:taxon-name-part taxon-name-part-type="family">Euphorbiaceae</tp:taxon-name-part></tp:taxon-name>). A computer assisted study. Flora Neotropica (Monograph no. 13). Hafner Press, New York.</mixed-citation></ref><ref id="B17"><mixed-citation xmlns:xlink="http://www.w3.org/1999/xlink" xlink:type="simple">
          <person-group><name name-style="western"><surname>Mendoza</surname><given-names>FJM</given-names></name><name name-style="western"><surname>Simon</surname><given-names>MF</given-names></name><name name-style="western"><surname>Cavalcanti</surname><given-names>TB</given-names></name></person-group> (<year>2015</year>) <article-title>Three new endemic species of <italic><tp:taxon-name><tp:taxon-name-part taxon-name-part-type="genus">Manihot</tp:taxon-name-part></tp:taxon-name></italic> (<tp:taxon-name><tp:taxon-name-part taxon-name-part-type="family">Euphorbiaceae</tp:taxon-name-part></tp:taxon-name>) from the Chapada dos Veadeiros, Brazil.</article-title> <source>Arnaldoa</source> <volume>22</volume>(<issue>2</issue>): <fpage>297</fpage>–<lpage>312</lpage>.</mixed-citation></ref></ref-list></tp:taxon-treatment>
